# Supplementary material for: Novel multiparameter correlates of Coxiella burnetii infection and vaccination identified by longitudinal deep immune profiling
Source: Sci Rep. 2020 Aug 7;10:13311. doi: 10.1038/s41598-020-69327-x (PMC7414860; doi:10.1038/s41598-020-69327-x)
Supplement: Supplementary file 1 — Supplementary information 1 [file 41598_2020_69327_MOESM1_ESM.xlsx]

## Sheet: Antibodies
Markers used for Clustering
T Cell	B Cell	Innate Cell
CD11c	CD11c	CD11c
CD62L	CD62L	CD62L
FoxP3	FoxP3	FoxP3
CD16-32	CD16-32	CD16-32
TGFb	TGFb	TGFb
IL-4	IL-4	IL-4
CD335	CD335	CD335
CD8a	Ly6C	Ly6C
Ly6C	IL-6	IL-6
IL-6	CD68	CD68
CD68	CD14	CD14
CD14	IL-10	IL-10
IL-10	CD11b	CD11b
CD11b	IFNg	IFNg
IFNg	Tbet	Tbet
Tbet	CD115	CD115
CD115	CD73	CD73
CD73	CXCR4	CXCR4
CXCR4	F4-80	F4-80
CD4	TNFa	TNFa
F4-80	CD25	CD25
TNFa	Ly6G	Ly6G
CD25	CD138	CD138
Ly6G	CD19	IL-2
CD138	IL-2	CD80
CD19	CD80	IL-17A
IL-2	CD45R	RORgt
CD80	IL-17A	CD44
CD45R	RORgt	CD206
IL-17A	CD44	CD69
CD3	CD206	HLA-DR
RORgt	CD69	IL-1b
CD44	HLA-DR
CD206	IL-1b
CD69
HLA-DR
IL-1b

## Sheet: K-value selection
	T cells		B cells		Innate cells
Day 10	K value	# of cells	K value	# of cells	K value	# of cells
Group 1	17	385822	25	1186413	25	593541
Group2	25	525440	41	1276494	33	875658
Day 35
Group 1	26	922040	35	1558888	26	929943
Group 2	26	1173026	26	1073699	18	648157
Day 44
Group 1	26	1554358	43	1584000	26	1243964
Group 2	21	1437304	26	1452622	18	1085576
Day 51
Group 1	29	1383822	35	1557795	35	1074489
Group 2	21	1416244	26	1417286	26	1145187
Day 52
Group 1	33	672778	49	1421645	41	339942
Group 2	25	344603	41	864305	33	171680

## Sheet: D10 T cells
Experiment1_Cluster	Experiment2_Cluster	Experiment1_Count	Experiment2_Count	Pearsons Coefficient	Spearmans Coefficient	Pearsons p-value	Spearmans p-value	Exp 1/Exp 2 Ratio	Matched Cluster #
Grp1_Cluster_5217	Grp2_Cluster_6116	63745	55155	0.843243	0.798446	3.05e-11	1.08e-07	1.16	1
Grp1_Cluster_5216	Grp2_Cluster_6117	9509	10975	0.955297	0.685455	1.22e-20	2.05e-06	0.87	2
Grp1_Cluster_5214	Grp2_Cluster_6120	47905	68560	0.981014	0.734544	3.05e-27	6.66e-07	0.7	3
Grp1_Cluster_5213	Grp2_Cluster_6108	24691	38901	0.941218	0.787942	1.5e-18	1.49e-07	0.63	4
Grp1_Cluster_5211	Grp2_Cluster_6118	71673	117153	0.979984	0.782252	7.83e-27	1.75e-07	0.61	5
Grp1_Cluster_5210	Grp2_Cluster_6103	3841	3569	0.972528	0.723602	2.2e-24	9.61e-07	1.08	6
Grp1_Cluster_5209	Grp2_Cluster_6107	5697	6811	0.981592	0.72207	1.76e-27	1.01e-06	0.84	7
Grp1_Cluster_5203	Grp2_Cluster_6119	5359	5898	0.919999	0.763869	3.24e-16	2.86e-07	0.91	8
Grp1_Cluster_5183	Grp2_Cluster_6102	22719	29324	0.933652	0.756428	1.25e-17	3.5e-07	0.77	9
Grp1_Cluster_5205	Grp2_Cluster_6016	1075	791	0.96192	0.764963	7.2e-22	2.78e-07	1.36	10
Grp1_Cluster_5198	Grp2_Cluster_6001	765	29324	0.950675	0.713317	6.92e-20	1.39e-06	0.03	11
Grp1_Cluster_5201	Grp2_Cluster_6096	30954	854	0.928289	0.768465	4.84e-17	2.54e-07	36.25	12

## Sheet: D10 B cells
Experiment1_Cluster	Experiment2_Cluster	Experiment1_Count	Experiment2_Count	Pearsons Coefficient	Spearmans Coefficient	Pearsons p-value	Spearmans p-value	Exp 1/Exp 2 Ratio	Matched Cluster #
Grp1_Cluster_3808	Grp2_Cluster_3668	90442	121312	0.975325	0.735854	3.16e-23	1.52e-06	0.75	1
Grp1_Cluster_3804	Grp2_Cluster_3658	57248	22424	0.991221	0.740336	1.4e-30	1.31e-06	2.55	2
Grp1_Cluster_3803	Grp2_Cluster_3657	2130	17128	0.992027	0.677591	2.87e-31	1.34e-05	0.12	3
Grp1_Cluster_3798	Grp2_Cluster_3653	9162	24980	0.991496	0.745658	8.28e-31	1.12e-06	0.37	4
Grp1_Cluster_3797	Grp2_Cluster_3647	109556	27154	0.935065	0.684034	2.01e-16	1.05e-05	4.03	5
Grp1_Cluster_3792	Grp2_Cluster_3651	10010	8740	0.996044	0.754342	2.81e-36	8.71e-07	1.15	6
Grp1_Cluster_3791	Grp2_Cluster_3567	5665	5338	0.984505	0.788515	1.57e-26	4.03e-07	1.06	7
Grp1_Cluster_3790	Grp2_Cluster_3662	2597	7181	0.995631	0.786555	1.44e-35	4.19e-07	0.36	8
Grp1_Cluster_3788	Grp2_Cluster_3645	12464	10196	0.992505	0.754902	1.04e-31	8.58e-07	1.22	9
Grp1_Cluster_3784	Grp2_Cluster_3648	48879	44727	0.996718	0.72577	1.29e-37	2.15e-06	1.09	10
Grp1_Cluster_3776	Grp2_Cluster_3640	15159	15183	0.933132	0.528011	3.21e-16	0.00130683	1	11
Grp1_Cluster_3773	Grp2_Cluster_3663	21706	21519	0.978978	0.669748	2.31e-24	1.8e-05	1.01	12
Grp1_Cluster_3771	Grp2_Cluster_3622	13687	3349	0.980324	0.735294	7.83e-25	1.55e-06	4.09	13
Grp1_Cluster_3715	Grp2_Cluster_3559	2512	2255	0.976871	0.647339	1.1e-23	4.02e-05	1.11	14
Grp1_Cluster_3704	Grp2_Cluster_3661	3737	2757	0.969333	0.777311	1.09e-21	5.06e-07	1.36	15
Grp1_Cluster_3675	Grp2_Cluster_3590	5463	5951	0.996781	0.711204	9.41e-38	3.69e-06	0.92	16
Grp1_Cluster_3672	Grp2_Cluster_3646	5125	3658	0.994634	0.616246	4.25e-34	0.000113059	1.4	17

## Sheet: D10 Innate cells
Experiment1_Cluster	Experiment2_Cluster	Experiment1_Count	Experiment2_Count	Pearsons Coefficient	Spearmans Coefficient	Pearsons p-value	Spearmans p-value	Exp 1/Exp 2 Ratio	Matched Cluster #
Grp1_Cluster_5903	Grp2_Cluster_7411	21784	23982	0.956019	0.695521	4.55e-18	1.25e-05	0.91	1
Grp1_Cluster_5908	Grp2_Cluster_7358	13567	7586	0.961787	0.67012	5.36e-19	3.17e-05	1.79	2
Grp1_Cluster_5906	Grp2_Cluster_7339	6450	3432	0.953954	0.707888	9.13e-18	7.81e-06	1.88	3
Grp1_Cluster_5891	Grp2_Cluster_7400	8043	19227	0.949502	0.721257	3.7e-17	4.7e-06	0.42	4
Grp1_Cluster_5899	Grp2_Cluster_7396	4322	6950	0.945548	0.830882	1.16e-16	3.43e-07	0.62	5
Grp1_Cluster_5909	Grp2_Cluster_7415	35077	80288	0.930658	0.715575	4.42e-15	5.83e-06	0.44	6
Grp1_Cluster_5896	Grp2_Cluster_7412	107599	52669	0.927716	0.771056	8.25e-15	9.95e-07	2.04	7
Grp1_Cluster_5897	Grp2_Cluster_7401	39065	51533	0.913987	0.755348	1.11e-13	1.48e-06	0.76	8
Grp1_Cluster_5898	Grp2_Cluster_7374	8320	7289	0.884638	0.656083	8.52e-12	5.16e-05	1.14	9
Grp1_Cluster_5902	Grp2_Cluster_7410	17325	16907	0.875907	0.684492	2.48e-11	1.88e-05	1.02	10
Grp1_Cluster_5893	Grp2_Cluster_7398	49219	104124	0.810108	0.536096	1.12e-08	0.00152807	0.47	11
Grp1_Cluster_5907	Grp2_Cluster_7397	236742	271030	0.899913	0.867937	1.05e-12	6.14e-11	0.87	12

## Sheet: D35 T cells
Experiment1_Cluster	Experiment2_Cluster	Experiment1_Count	Experiment2_Count	Pearsons Coefficient	Spearmans Coefficient	Pearsons p-value	Spearmans p-value	Exp 1/Exp 2 Ratio	Matched Cluster #
Grp1_Cluster_3424	Grp2_Cluster_2975	7033	1892	0.906718	0.710034	4.6e-15	1.57e-06	3.72	1
Grp1_Cluster_3425	Grp2_Cluster_3020	181508	219445	0.917952	0.720538	5.01e-16	1.07e-06	0.83	2
Grp1_Cluster_3432	Grp2_Cluster_3017	108903	151348	0.906986	0.643944	4.37e-15	2.04e-05	0.72	3
Grp1_Cluster_3436	Grp2_Cluster_3008	64277	59855	0.905674	0.744392	5.57e-15	4.92e-07	1.07	4
Grp1_Cluster_3419	Grp2_Cluster_3001	15921	21102	0.899209	0.668454	1.74e-14	8.02e-06	0.75	5
Grp1_Cluster_3426	Grp2_Cluster_3015	117340	107041	0.896871	0.688806	2.58e-14	3.59e-06	1.1	6
Grp1_Cluster_3433	Grp2_Cluster_3000	8893	2425	0.892002	0.740015	5.67e-14	5.61e-07	3.67	7
Grp1_Cluster_3437	Grp2_Cluster_3004	3152	5150	0.886996	0.632345	1.23e-13	3.12e-05	0.61	8
Grp1_Cluster_3438	Grp2_Cluster_3009	35707	27904	0.886424	0.721851	1.34e-13	1.02e-06	1.28	9
Grp1_Cluster_3420	Grp2_Cluster_3018	51050	69897	0.884906	0.732575	1.68e-13	7.1e-07	0.73	10
Grp1_Cluster_3422	Grp2_Cluster_3022	8513	11862	0.882316	0.714848	2.45e-13	1.32e-06	0.72	11
Grp1_Cluster_3439	Grp2_Cluster_3010	44014	4882	0.881295	0.617901	2.84e-13	5.19e-05	9.02	12
Grp1_Cluster_3429	Grp2_Cluster_3005	8706	10357	0.87938	0.581355	3.72e-13	0.000170884	0.84	13
Grp1_Cluster_3423	Grp2_Cluster_2985	2311	2006	0.869264	0.641317	1.46e-12	2.25e-05	1.15	14
Grp1_Cluster_3427	Grp2_Cluster_3019	11201	44862	0.853148	0.639129	1.03e-11	2.44e-05	0.25	15
Grp1_Cluster_3431	Grp2_Cluster_3002	10676	34579	0.840159	0.692527	4.22e-11	3.1e-06	0.31	16
Grp1_Cluster_3388	Grp2_Cluster_3014	1814	9284	0.892376	0.577853	5.34e-14	0.000190266	0.2	17
Grp1_Cluster_3428	Grp2_Cluster_3013	68920	102734	0.890717	0.711347	6.94e-14	1.5e-06	0.67	18

## Sheet: D35 B cells
Experiment1_Cluster	Experiment2_Cluster	Experiment1_Count	Experiment2_Count	Pearsons Coefficient	Spearmans Coefficient	Pearsons p-value	Spearmans p-value	Exp 1/Exp 2 Ratio	Matched Cluster #
Grp1_Cluster_6073	Grp2_Cluster_4869	15641	9897	0.998761	0.678151	1.38e-44	1.31e-05	1.58	1
Grp1_Cluster_6082	Grp2_Cluster_4858	28116	25653	0.998554	0.726331	1.75e-43	2.11e-06	1.1	2
Grp1_Cluster_6030	Grp2_Cluster_4865	4199	2961	0.998328	0.735294	1.93e-42	1.55e-06	1.42	3
Grp1_Cluster_6092	Grp2_Cluster_4850	9251	4934	0.998193	0.701961	6.95e-42	5.26e-06	1.87	4
Grp1_Cluster_5973	Grp2_Cluster_4758	4465	4942	0.997456	0.701681	1.95e-39	5.32e-06	0.9	5
Grp1_Cluster_6080	Grp2_Cluster_4866	26434	6413	0.997397	0.739496	2.85e-39	1.35e-06	4.12	6
Grp1_Cluster_6076	Grp2_Cluster_4748	13553	5232	0.9973	0.676471	5.19e-39	1.4e-05	2.59	7
Grp1_Cluster_6046	Grp2_Cluster_4745	17495	4608	0.997037	0.747059	2.4e-38	1.07e-06	3.8	8
Grp1_Cluster_6007	Grp2_Cluster_4880	2422	8830	0.996504	0.710364	3.67e-37	3.81e-06	0.27	9
Grp1_Cluster_6087	Grp2_Cluster_4875	280545	210188	0.99637	0.745378	6.82e-37	1.12e-06	1.33	10
Grp1_Cluster_6072	Grp2_Cluster_4860	18445	12907	0.996316	0.662745	8.69e-37	2.32e-05	1.43	11
Grp1_Cluster_6058	Grp2_Cluster_4814	8939	2273	0.996203	0.677591	1.43e-36	1.34e-05	3.93	12
Grp1_Cluster_6079	Grp2_Cluster_4857	16494	21140	0.995805	0.733894	7.39e-36	1.62e-06	0.78	13
Grp1_Cluster_6095	Grp2_Cluster_4847	47481	17639	0.995337	0.670308	4.22e-35	1.76e-05	2.69	14
Grp1_Cluster_6091	Grp2_Cluster_4805	2581	2181	0.994906	0.654902	1.8e-34	3.08e-05	1.18	15
Grp1_Cluster_6088	Grp2_Cluster_4868	17764	17372	0.99489	0.718768	1.9e-34	2.78e-06	1.02	16
Grp1_Cluster_6102	Grp2_Cluster_4867	118136	61916	0.993367	0.593557	1.39e-32	0.000226136	1.91	17
Grp1_Cluster_6074	Grp2_Cluster_4852	11662	4433	0.99331	0.646499	1.6e-32	4.14e-05	2.63	18
Grp1_Cluster_6094	Grp2_Cluster_4872	131216	65460	0.992195	0.635574	2.02e-31	6.02e-05	2	19
Grp1_Cluster_5988	Grp2_Cluster_4870	26409	19028	0.990665	0.795798	3.84e-30	3.47e-07	1.39	20
Grp1_Cluster_6044	Grp2_Cluster_4876	7983	23345	0.988638	0.659384	9.66e-29	2.62e-05	0.34	21
Grp1_Cluster_6089	Grp2_Cluster_4855	35225	64676	0.988335	0.62577	1.49e-28	8.33e-05	0.54	22
Grp1_Cluster_6078	Grp2_Cluster_4848	110399	34342	0.986251	0.8	2.21e-27	3.19e-07	3.21	23
Grp1_Cluster_6099	Grp2_Cluster_4856	2009	8170	0.985696	0.611765	4.22e-27	0.000130161	0.25	24
Grp1_Cluster_6075	Grp2_Cluster_4871	7916	16404	0.983974	0.796359	2.72e-26	3.44e-07	0.48	25
Grp1_Cluster_6085	Grp2_Cluster_4845	27679	7770	0.982096	0.628852	1.67e-25	7.53e-05	3.56	26
Grp1_Cluster_6100	Grp2_Cluster_4874	9358	43406	0.979495	0.633613	1.54e-24	6.43e-05	0.22	27
Grp1_Cluster_6097	Grp2_Cluster_4879	156277	199843	0.973046	0.713725	1.34e-22	3.36e-06	0.78	28

## Sheet: D35 Innate cells
Experiment1_Cluster	Experiment2_Cluster	Experiment1_Count	Experiment2_Count	Pearsons Coefficient	Spearmans Coefficient	Pearsons p-value	Spearmans p-value	Exp 1/Exp 2 Ratio	Matched Cluster #
Grp1_Cluster_4966	Grp2_Cluster_4027	4385	3980	0.988791	0.889037	3.58e-27	4.15e-08	1.1	1
Grp1_Cluster_4956	Grp2_Cluster_4057	9800	5193	0.986543	0.863636	5.99e-26	1.49e-07	1.89	2
Grp1_Cluster_4952	Grp2_Cluster_4061	25368	17643	0.984996	0.840241	3.2e-25	2.82e-07	1.44	3
Grp1_Cluster_4902	Grp2_Cluster_4058	6851	2977	0.982618	0.84893	3.08e-24	2.29e-07	2.3	4
Grp1_Cluster_4959	Grp2_Cluster_4072	86545	61707	0.981861	0.762366	5.93e-24	1.22e-06	1.4	5
Grp1_Cluster_4964	Grp2_Cluster_4067	9745	11394	0.980642	0.878676	1.61e-23	8.01e-08	0.86	6
Grp1_Cluster_4962	Grp2_Cluster_4060	6771	5517	0.980461	0.850267	1.86e-23	2.21e-07	1.23	7
Grp1_Cluster_4967	Grp2_Cluster_4065	67139	19311	0.979061	0.772059	5.39e-23	9.74e-07	3.48	8
Grp1_Cluster_4892	Grp2_Cluster_3993	2200	2558	0.978591	0.797126	7.57e-23	6.13e-07	0.86	9
Grp1_Cluster_4963	Grp2_Cluster_4064	75405	30660	0.978438	0.831885	8.45e-23	3.36e-07	2.46	10
Grp1_Cluster_4957	Grp2_Cluster_4017	5032	2183	0.977808	0.758356	1.31e-22	1.36e-06	2.31	11
Grp1_Cluster_4886	Grp2_Cluster_4059	8764	4335	0.975103	0.861297	7.67e-22	1.61e-07	2.02	12
Grp1_Cluster_4958	Grp2_Cluster_4063	26856	11503	0.971117	0.730949	7.46e-21	3.29e-06	2.33	13
Grp1_Cluster_4949	Grp2_Cluster_4069	241430	228857	0.965509	0.924799	1.12e-19	0	1.05	14
Grp1_Cluster_4948	Grp2_Cluster_4070	91368	91145	0.951528	0.735628	1.99e-17	2.78e-06	1	15
Grp1_Cluster_4955	Grp2_Cluster_4073	88094	81671	0.948852	0.912099	4.49e-17	0	1.08	16
Grp1_Cluster_4884	Grp2_Cluster_4068	33339	12758	0.947772	0.933801	6.17e-17	2.2e-15	2.61	17
Grp1_Cluster_4940	Grp2_Cluster_4066	2026	5108	0.942286	0.903409	2.79e-16	0	0.4	18
Grp1_Cluster_4960	Grp2_Cluster_3998	6285	2627	0.917581	0.795455	5.87e-14	6.3e-07	2.39	19

## Sheet: D44 T cells
Experiment1_Cluster	Experiment2_Cluster	Experiment1_Count	Experiment2_Count	Pearsons Coefficient	Spearmans Coefficient	Pearsons p-value	Spearmans p-value	Experiment1_Cluster	Exp 1/Exp 2 Ratio	Matched Cluster #
Grp1_Cluster_2476	Grp2_Cluster_1664	191745	304985	0.978285	0.785753	3.35e-26	1.59e-07	2476	0.63	1
Grp1_Cluster_2475	Grp2_Cluster_1584	8319	4742	0.969818	0.756866	1.17e-23	3.45e-07	2475	1.75	2
Grp1_Cluster_2474	Grp2_Cluster_1665	143812	213157	0.978152	0.745049	3.73e-26	4.82e-07	2474	0.67	3
Grp1_Cluster_2471	Grp2_Cluster_1656	115068	116556	0.967938	0.825802	3.42e-23	3.14e-08	2471	0.99	4
Grp1_Cluster_2464	Grp2_Cluster_1628	74083	4341	0.940572	0.776343	1.82e-18	2.06e-07	2464	17.07	5
Grp1_Cluster_2463	Grp2_Cluster_1660	66330	42327	0.964471	0.719006	2.11e-22	1.13e-06	2463	1.57	6
Grp1_Cluster_2461	Grp2_Cluster_1674	20528	24727	0.978317	0.646351	3.26e-26	1.87e-05	2461	0.83	7
Grp1_Cluster_2460	Grp2_Cluster_1666	87895	315347	0.913854	0.705657	1.16e-15	1.86e-06	2460	0.28	8
Grp1_Cluster_2453	Grp2_Cluster_1646	30961	5029	0.985077	0.76934	4.14e-29	2.48e-07	2453	6.16	9
Grp1_Cluster_2451	Grp2_Cluster_1662	163453	223795	0.956223	0.84681	8.45e-21	0	2451	0.73	10
Grp1_Cluster_2445	Grp2_Cluster_1629	8138	2391	0.954113	0.705876	1.94e-20	1.84e-06	2445	3.4	11
Grp1_Cluster_2444	Grp2_Cluster_1670	19515	2634	0.984938	0.759492	4.88e-29	3.22e-07	2444	7.41	12
Grp1_Cluster_2441	Grp2_Cluster_1654	5603	2021	0.98382	0.704344	1.75e-28	1.95e-06	2441	2.77	13
Grp1_Cluster_2439	Grp2_Cluster_1658	18215	13129	0.968669	0.773279	2.27e-23	2.23e-07	2439	1.39	14
Grp1_Cluster_2426	Grp2_Cluster_1673	3090	4883	0.984108	0.759273	1.27e-28	3.24e-07	2426	0.63	15
Grp1_Cluster_2421	Grp2_Cluster_1667	10592	6122	0.905914	0.685961	5.33e-15	4.02e-06	2421	1.73	16
Grp1_Cluster_2379	Grp2_Cluster_1551	3548	3724	0.886318	0.812452	1.36e-13	6.42e-08	2379	0.95	17
Grp1_Cluster_2363	Grp2_Cluster_1598	14105	2038	0.977545	0.715724	6.08e-26	1.27e-06	2363	6.92	18
Grp1_Cluster_2323	Grp2_Cluster_1622	4700	4655	0.978739	0.787723	2.3e-26	1.5e-07	2323	1.01	19

## Sheet: D44 B cells
Experiment1_Cluster	Experiment2_Cluster	Experiment1_Count	Experiment2_Count	Pearsons Coefficient	Spearmans Coefficient	Pearsons p-value	Spearmans p-value	Exp 1/Exp 2 Ratio	Matched Cluster #
Grp1_Cluster_7859	Grp2_Cluster_6736	4354	21800	0.981172	0.679832	3.81e-25	1.23e-05	0.2	1
Grp1_Cluster_7926	Grp2_Cluster_6753	50618	47160	0.980055	0.751261	9.77e-25	9.48e-07	1.07	2
Grp1_Cluster_7930	Grp2_Cluster_6694	15819	3786	0.979873	0.711765	1.13e-24	3.61e-06	4.18	3
Grp1_Cluster_7923	Grp2_Cluster_6670	28239	13141	0.97926	0.769748	1.85e-24	5.97e-07	2.15	4
Grp1_Cluster_7936	Grp2_Cluster_6645	17785	6867	0.974545	0.781232	5.25e-23	4.67e-07	2.59	5
Grp1_Cluster_7911	Grp2_Cluster_6744	15312	2113	0.973141	0.764986	1.26e-22	6.66e-07	7.25	6
Grp1_Cluster_7910	Grp2_Cluster_6754	5907	50931	0.956665	0.676751	2.99e-19	1.38e-05	0.12	7
Grp1_Cluster_7929	Grp2_Cluster_6739	25365	27237	0.955415	0.706443	4.73e-19	4.43e-06	0.93	8
Grp1_Cluster_7932	Grp2_Cluster_6751	323996	268159	0.950569	0.736975	2.5e-18	1.46e-06	1.21	9
Grp1_Cluster_7944	Grp2_Cluster_6742	36526	21553	0.948733	0.669188	4.51e-18	1.83e-05	1.69	10
Grp1_Cluster_7940	Grp2_Cluster_6755	114256	194566	0.945399	0.656303	1.24e-17	2.93e-05	0.59	11
Grp1_Cluster_7871	Grp2_Cluster_6663	2318	2158	0.944139	0.686835	1.8e-17	9.42e-06	1.07	12
Grp1_Cluster_7865	Grp2_Cluster_6738	5535	2019	0.942437	0.569468	2.91e-17	0.000448506	2.74	13
Grp1_Cluster_7931	Grp2_Cluster_6747	45516	102003	0.940277	0.732213	5.26e-17	1.72e-06	0.45	14
Grp1_Cluster_7935	Grp2_Cluster_6745	15123	101369	0.93861	0.657423	8.17e-17	2.81e-05	0.15	15
Grp1_Cluster_7888	Grp2_Cluster_6642	9425	2622	0.908785	0.673389	4.49e-14	1.57e-05	3.59	16

[truncated: 7 more sheets: D44 Innate cells, D51 T cells, D51 B cells, D51 Innate cells, D52 T cells, D52 B cells, D52 Innate cells]
